# Supplementary material for: The optimal post-eclosion interval while estimating the post-mortem interval based on an empty puparium
Source: Forensic Sci Med Pathol. 2020 Nov 9;17(2):192–8. doi: 10.1007/s12024-020-00328-y (PMC8119268; doi:10.1007/s12024-020-00328-y)
Supplement: Supplementary file 2 — dataset I Protophormia terraenovae (XLSX 722 kb) [file 12024_2020_328_MOESM2_ESM.xlsx]

## Sheet: Sheet1
Finding of Cadaver (day of a year)	PEI	DI	PMI
1	0	108	108
1	1	107	108
1	2	106	108
1	3	105	108
1	4	104	108
1	5	103	108
1	6	102	108
1	7	101	108
1	8	100	108
1	9	99	108
1	10	98	108
1	11	97	108
1	12	96	108
1	13	95	108
1	14	94	108
1	15	93	108
1	16	92	108
1	17	91	108
1	18	90	108
1	19	89	108
1	20	88	108
1	21	87	108
1	22	86	108
1	23	85	108
1	24	84	108
1	25	83	108
1	26	82	108
1	27	82	109
1	28	81	109
1	29	80	109
1	30	79	109
1	31	78	109
1	32	77	109
1	33	76	109
1	34	75	109
1	35	74	109
1	36	73	109
1	37	72	109
1	38	71	109
1	39	70	109
1	40	69	109
1	41	68	109
1	42	67	109
1	43	66	109
1	44	65	109
1	45	64	109
1	46	63	109
1	47	62	109
1	48	61	109
1	49	60	109
1	50	59	109
1	51	58	109
1	52	57	109
1	53	56	109
1	54	55	109
1	55	54	109
1	56	54	110
1	57	53	110
1	58	52	110
1	59	51	110
1	60	50	110
1	61	49	110
1	62	48	110
1	63	47	110
1	64	46	110
1	65	45	110
1	66	44	110
1	67	44	111
1	68	43	111
1	69	43	112
1	70	43	113
1	71	42	113
1	72	42	114
1	73	41	114
1	74	40	114
1	75	39	114
1	76	38	114
1	77	37	114
1	78	36	114
1	79	35	114
1	80	35	115
1	81	34	115
1	82	34	116
1	83	33	116
1	84	33	117
1	85	32	117
1	86	32	118
1	87	31	118
1	88	30	118
1	89	30	119
1	90	29	119
2	0	109	109
2	1	108	109
2	2	107	109
2	3	106	109
2	4	105	109
2	5	104	109
2	6	103	109
2	7	102	109
2	8	101	109
2	9	100	109
2	10	99	109
2	11	98	109
2	12	97	109
2	13	96	109
2	14	95	109
2	15	94	109
2	16	93	109
2	17	92	109
2	18	91	109
2	19	90	109
2	20	89	109
2	21	88	109
2	22	87	109
2	23	86	109
2	24	85	109
2	25	84	109
2	26	83	109
2	27	82	109
2	28	82	110
2	29	81	110
2	30	80	110
2	31	79	110
2	32	78	110
2	33	77	110
2	34	76	110
2	35	75	110
2	36	74	110
2	37	73	110
2	38	72	110
2	39	71	110
2	40	70	110
2	41	69	110
2	42	68	110
2	43	67	110
2	44	66	110
2	45	65	110
2	46	64	110
2	47	63	110
2	48	62	110
2	49	61	110
2	50	60	110
2	51	59	110
2	52	58	110
2	53	57	110
2	54	56	110
2	55	55	110
2	56	54	110
2	57	54	111
2	58	53	111
2	59	52	111
2	60	51	111
2	61	50	111
2	62	49	111
2	63	48	111
2	64	47	111
2	65	46	111
2	66	45	111
2	67	44	111
2	68	44	112
2	69	43	112
2	70	43	113
2	71	43	114
2	72	42	114
2	73	42	115
2	74	41	115
2	75	40	115
2	76	39	115
2	77	38	115
2	78	37	115
2	79	36	115
2	80	35	115
2	81	35	116
2	82	34	116
2	83	34	117
2	84	33	117
2	85	33	118
2	86	32	118
2	87	32	119
2	88	31	119
2	89	30	119
2	90	30	120
3	0	110	110
3	1	109	110
3	2	108	110
3	3	107	110
3	4	106	110
3	5	105	110
3	6	104	110
3	7	103	110
3	8	102	110
3	9	101	110
3	10	100	110
3	11	99	110
3	12	98	110
3	13	97	110
3	14	96	110
3	15	95	110
3	16	94	110
3	17	93	110
3	18	92	110
3	19	91	110
3	20	90	110
3	21	89	110
3	22	88	110
3	23	87	110
3	24	86	110
3	25	85	110
3	26	84	110
3	27	83	110
3	28	82	110
3	29	82	111
3	30	81	111
3	31	80	111
3	32	79	111
3	33	78	111
3	34	77	111
3	35	76	111
3	36	75	111
3	37	74	111
3	38	73	111
3	39	72	111
3	40	71	111
3	41	70	111
3	42	69	111
3	43	68	111
3	44	67	111
3	45	66	111
3	46	65	111
3	47	64	111
3	48	63	111
3	49	62	111
3	50	61	111
3	51	60	111
3	52	59	111
3	53	58	111
3	54	57	111
3	55	56	111
3	56	55	111
3	57	54	111
3	58	54	112
3	59	53	112
3	60	52	112
3	61	51	112
3	62	50	112
3	63	49	112
3	64	48	112
3	65	47	112
3	66	46	112
3	67	45	112
3	68	44	112
3	69	44	113
3	70	43	113
3	71	43	114
3	72	43	115
3	73	42	115
3	74	42	116
3	75	41	116
3	76	40	116
3	77	39	116
3	78	38	116
3	79	37	116
3	80	36	116
3	81	35	116
3	82	35	117
3	83	34	117
3	84	34	118
3	85	33	118
3	86	33	119
3	87	32	119
3	88	32	120
3	89	31	120
3	90	30	120
4	0	111	111
4	1	110	111
4	2	109	111
4	3	108	111
4	4	107	111
4	5	106	111
4	6	105	111
4	7	104	111
4	8	103	111
4	9	102	111
4	10	101	111
4	11	100	111
4	12	99	111
4	13	98	111
4	14	97	111
4	15	96	111
4	16	95	111
4	17	94	111
4	18	93	111
4	19	92	111
4	20	91	111
4	21	90	111
4	22	89	111
4	23	88	111
4	24	87	111
4	25	86	111
4	26	85	111
4	27	84	111
4	28	83	111
4	29	82	111
4	30	82	112
4	31	81	112
4	32	80	112
4	33	79	112
4	34	78	112
4	35	77	112
4	36	76	112
4	37	75	112
4	38	74	112
4	39	73	112
4	40	72	112
4	41	71	112
4	42	70	112
4	43	69	112
4	44	68	112
4	45	67	112
4	46	66	112
4	47	65	112
4	48	64	112
4	49	63	112
4	50	62	112
4	51	61	112
4	52	60	112
4	53	59	112
4	54	58	112
4	55	57	112
4	56	56	112
4	57	55	112
4	58	54	112
4	59	54	113
4	60	53	113
4	61	52	113
4	62	51	113
4	63	50	113
4	64	49	113
4	65	48	113
4	66	47	113
4	67	46	113
4	68	45	113
4	69	44	113
4	70	44	114
4	71	43	114
4	72	43	115
4	73	43	116
4	74	42	116
4	75	42	117
4	76	41	117
4	77	40	117
4	78	39	117
4	79	38	117
4	80	37	117
4	81	36	117
4	82	35	117
4	83	35	118
4	84	34	118
4	85	34	119
4	86	33	119
4	87	33	120
4	88	32	120
4	89	32	121
4	90	31	121
5	0	112	112
5	1	111	112
5	2	110	112
5	3	109	112
5	4	108	112
5	5	107	112
5	6	106	112
5	7	105	112
5	8	104	112
5	9	103	112
5	10	102	112
5	11	101	112
5	12	100	112
5	13	99	112
5	14	98	112
5	15	97	112
5	16	96	112
5	17	95	112
5	18	94	112
5	19	93	112
5	20	92	112
5	21	91	112
5	22	90	112
5	23	89	112
5	24	88	112
5	25	87	112
5	26	86	112
5	27	85	112
5	28	84	112
5	29	83	112
5	30	82	112
5	31	82	113
5	32	81	113
5	33	80	113
5	34	79	113
5	35	78	113
5	36	77	113
5	37	76	113
5	38	75	113
5	39	74	113
5	40	73	113
5	41	72	113
5	42	71	113
5	43	70	113
5	44	69	113
5	45	68	113
5	46	67	113
5	47	66	113
5	48	65	113
5	49	64	113
5	50	63	113
5	51	62	113
5	52	61	113
5	53	60	113
5	54	59	113
5	55	58	113
5	56	57	113
5	57	56	113
5	58	55	113
5	59	54	113
5	60	54	114
5	61	53	114
5	62	52	114
5	63	51	114
5	64	50	114
5	65	49	114
5	66	48	114
5	67	47	114
5	68	46	114
5	69	45	114
5	70	44	114
5	71	44	115
5	72	43	115
5	73	43	116
5	74	43	117
5	75	42	117
5	76	42	118
5	77	41	118
5	78	40	118
5	79	39	118
5	80	38	118
5	81	37	118
5	82	36	118
5	83	35	118
5	84	35	119
5	85	34	119
5	86	34	120
5	87	33	120
5	88	33	121
5	89	32	121
5	90	32	122
6	0	113	113
6	1	112	113
6	2	111	113
6	3	110	113
6	4	109	113
6	5	108	113
6	6	107	113
6	7	106	113
6	8	105	113
6	9	104	113
6	10	103	113
6	11	102	113
6	12	101	113
6	13	100	113
6	14	99	113
6	15	98	113
6	16	97	113
6	17	96	113
6	18	95	113
6	19	94	113
6	20	93	113
6	21	92	113
6	22	91	113
6	23	90	113
6	24	89	113
6	25	88	113
6	26	87	113
6	27	86	113
6	28	85	113
6	29	84	113
6	30	83	113
6	31	82	113
6	32	82	114
6	33	81	114
6	34	80	114
6	35	79	114
6	36	78	114
6	37	77	114
6	38	76	114
6	39	75	114
6	40	74	114
6	41	73	114
6	42	72	114
6	43	71	114
6	44	70	114
6	45	69	114
6	46	68	114
6	47	67	114
6	48	66	114
6	49	65	114
6	50	64	114
6	51	63	114
6	52	62	114
6	53	61	114
6	54	60	114
6	55	59	114
6	56	58	114
6	57	57	114
6	58	56	114
6	59	55	114
6	60	54	114
6	61	54	115
6	62	53	115
6	63	52	115
6	64	51	115
6	65	50	115
6	66	49	115
6	67	48	115
6	68	47	115
6	69	46	115
6	70	45	115
6	71	44	115
6	72	44	116
6	73	43	116
6	74	43	117
6	75	43	118
6	76	42	118
6	77	42	119
6	78	41	119
6	79	40	119
6	80	39	119
6	81	38	119
6	82	37	119
6	83	36	119
6	84	35	119
6	85	35	120
6	86	34	120
6	87	34	121
6	88	33	121
6	89	33	122
6	90	32	122
7	0	114	114
7	1	113	114
7	2	112	114
7	3	111	114
7	4	110	114
7	5	109	114
7	6	108	114
7	7	107	114
7	8	106	114
7	9	105	114
7	10	104	114
7	11	103	114
7	12	102	114
7	13	101	114
7	14	100	114
7	15	99	114
7	16	98	114
7	17	97	114
7	18	96	114
7	19	95	114
7	20	94	114
7	21	93	114
7	22	92	114
7	23	91	114
7	24	90	114
7	25	89	114
7	26	88	114
7	27	87	114
7	28	86	114
7	29	85	114
7	30	84	114
7	31	83	114
7	32	82	114
7	33	82	115
7	34	81	115
7	35	80	115
7	36	79	115
7	37	78	115
7	38	77	115
7	39	76	115
7	40	75	115
7	41	74	115
7	42	73	115
7	43	72	115
7	44	71	115
7	45	70	115
7	46	69	115
7	47	68	115
7	48	67	115
7	49	66	115
7	50	65	115
7	51	64	115
7	52	63	115
7	53	62	115
7	54	61	115
7	55	60	115
7	56	59	115
7	57	58	115
7	58	57	115
7	59	56	115
7	60	55	115
7	61	54	115
7	62	54	116
7	63	53	116
7	64	52	116
7	65	51	116
7	66	50	116
7	67	49	116
7	68	48	116
7	69	47	116
7	70	46	116
7	71	45	116
7	72	44	116
7	73	44	117
7	74	43	117
7	75	43	118
7	76	43	119
7	77	42	119
7	78	42	120
7	79	41	120
7	80	40	120
7	81	39	120
7	82	38	120
7	83	37	120
7	84	36	120
7	85	35	120
7	86	35	121
7	87	34	121
7	88	34	122
7	89	33	122
7	90	33	123
8	0	115	115
8	1	114	115
8	2	113	115
8	3	112	115
8	4	111	115
8	5	110	115
8	6	109	115
8	7	108	115
8	8	107	115
8	9	106	115
8	10	105	115
8	11	104	115
8	12	103	115
8	13	102	115
8	14	101	115
8	15	100	115
8	16	99	115
8	17	98	115
8	18	97	115
8	19	96	115
8	20	95	115
8	21	94	115
8	22	93	115
8	23	92	115
8	24	91	115
8	25	90	115
8	26	89	115
8	27	88	115
8	28	87	115
8	29	86	115
8	30	85	115
8	31	84	115
8	32	83	115
8	33	82	115
8	34	82	116
8	35	81	116
8	36	80	116
8	37	79	116
8	38	78	116
8	39	77	116
8	40	76	116
8	41	75	116
8	42	74	116
8	43	73	116
8	44	72	116
8	45	71	116
8	46	70	116
8	47	69	116
8	48	68	116
8	49	67	116
8	50	66	116
8	51	65	116
8	52	64	116
8	53	63	116
8	54	62	116
8	55	61	116
8	56	60	116
8	57	59	116
8	58	58	116
8	59	57	116
8	60	56	116
8	61	55	116
8	62	54	116
8	63	54	117
8	64	53	117
8	65	52	117
8	66	51	117
8	67	50	117
8	68	49	117
8	69	48	117
8	70	47	117
8	71	46	117
8	72	45	117
8	73	44	117
8	74	44	118
8	75	43	118
8	76	43	119
8	77	43	120
8	78	42	120
8	79	42	121
8	80	41	121
8	81	40	121
8	82	39	121
8	83	38	121
8	84	37	121
8	85	36	121
8	86	35	121
8	87	35	122
8	88	34	122
8	89	34	123
8	90	33	123
9	0	116	116
9	1	115	116
9	2	114	116
9	3	113	116
9	4	112	116
9	5	111	116
9	6	110	116
9	7	109	116
9	8	108	116
9	9	107	116
9	10	106	116
9	11	105	116
9	12	104	116
9	13	103	116
9	14	102	116
9	15	101	116
9	16	100	116
9	17	99	116
9	18	98	116
9	19	97	116
9	20	96	116
9	21	95	116
9	22	94	116
9	23	93	116
9	24	92	116
9	25	91	116
9	26	90	116
9	27	89	116
9	28	88	116
9	29	87	116
9	30	86	116
9	31	85	116
9	32	84	116
9	33	83	116
9	34	82	116
9	35	82	117
9	36	81	117
9	37	80	117
9	38	79	117
9	39	78	117
9	40	77	117
9	41	76	117
9	42	75	117
9	43	74	117
9	44	73	117
9	45	72	117
9	46	71	117
9	47	70	117
9	48	69	117
9	49	68	117
9	50	67	117
9	51	66	117
9	52	65	117
9	53	64	117
9	54	63	117
9	55	62	117
9	56	61	117
9	57	60	117
9	58	59	117
9	59	58	117
9	60	57	117
9	61	56	117
9	62	55	117
9	63	54	117
9	64	54	118
9	65	53	118
9	66	52	118
9	67	51	118
9	68	50	118
9	69	49	118
9	70	48	118
9	71	47	118
9	72	46	118
9	73	45	118
9	74	44	118
9	75	44	119
9	76	43	119
9	77	43	120
9	78	43	121
9	79	42	121
9	80	42	122
9	81	41	122
9	82	40	122
9	83	39	122
9	84	38	122
9	85	37	122
9	86	36	122
9	87	35	122
9	88	35	123
9	89	34	123
9	90	34	124
10	0	117	117
10	1	116	117
10	2	115	117
10	3	114	117
10	4	113	117
10	5	112	117
10	6	111	117
10	7	110	117
10	8	109	117
10	9	108	117
10	10	107	117
10	11	106	117
10	12	105	117
10	13	104	117
10	14	103	117
10	15	102	117
10	16	101	117
10	17	100	117
10	18	99	117
10	19	98	117
10	20	97	117
10	21	96	117
10	22	95	117
10	23	94	117
10	24	93	117
10	25	92	117
10	26	91	117
10	27	90	117
10	28	89	117
10	29	88	117
10	30	87	117
10	31	86	117
10	32	85	117
10	33	84	117
10	34	83	117
10	35	82	117
10	36	82	118
10	37	81	118
10	38	80	118
10	39	79	118
10	40	78	118
10	41	77	118
10	42	76	118
10	43	75	118
10	44	74	118
10	45	73	118
10	46	72	118
10	47	71	118
10	48	70	118
10	49	69	118
10	50	68	118
10	51	67	118
10	52	66	118
10	53	65	118
10	54	64	118
10	55	63	118
10	56	62	118
10	57	61	118
10	58	60	118
10	59	59	118
10	60	58	118
10	61	57	118
10	62	56	118
10	63	55	118
10	64	54	118
10	65	54	119
10	66	53	119
10	67	52	119
10	68	51	119
10	69	50	119
10	70	49	119
10	71	48	119
10	72	47	119
10	73	46	119
10	74	45	119
10	75	44	119
10	76	44	120
10	77	43	120
10	78	43	121
10	79	43	122
10	80	42	122
10	81	42	123
10	82	41	123
10	83	40	123
10	84	39	123
10	85	38	123
10	86	37	123
10	87	36	123
10	88	35	123
10	89	35	124
10	90	34	124
11	0	118	118
11	1	117	118
11	2	116	118
11	3	115	118
11	4	114	118
11	5	113	118
11	6	112	118
11	7	111	118
11	8	110	118
11	9	109	118
11	10	108	118
11	11	107	118
11	12	106	118
11	13	105	118
11	14	104	118
11	15	103	118
11	16	102	118
11	17	101	118
11	18	100	118
11	19	99	118
11	20	98	118
11	21	97	118
11	22	96	118
11	23	95	118
11	24	94	118
11	25	93	118
11	26	92	118
11	27	91	118
11	28	90	118
11	29	89	118
11	30	88	118
11	31	87	118
11	32	86	118
11	33	85	118
11	34	84	118
11	35	83	118
11	36	82	118
11	37	82	119
11	38	81	119
11	39	80	119
11	40	79	119
11	41	78	119
11	42	77	119
11	43	76	119
11	44	75	119
11	45	74	119
11	46	73	119
11	47	72	119
11	48	71	119
11	49	70	119
11	50	69	119
11	51	68	119
11	52	67	119
11	53	66	119
11	54	65	119
11	55	64	119
11	56	63	119
11	57	62	119
11	58	61	119
11	59	60	119
11	60	59	119
11	61	58	119
11	62	57	119
11	63	56	119
11	64	55	119
11	65	54	119
11	66	54	120
11	67	53	120
11	68	52	120
11	69	51	120
11	70	50	120
11	71	49	120
11	72	48	120
11	73	47	120
11	74	46	120
11	75	45	120
11	76	44	120
11	77	44	121
11	78	43	121
11	79	43	122
11	80	43	123
11	81	42	123
11	82	42	124
11	83	41	124
11	84	40	124
11	85	39	124
11	86	38	124
11	87	37	124
11	88	36	124
11	89	35	124
11	90	35	125
12	0	119	119
12	1	118	119
12	2	117	119
12	3	116	119
12	4	115	119
12	5	114	119
12	6	113	119
12	7	112	119
12	8	111	119
12	9	110	119
12	10	109	119
12	11	108	119
12	12	107	119
12	13	106	119
12	14	105	119
12	15	104	119
12	16	103	119
12	17	102	119
12	18	101	119
12	19	100	119
12	20	99	119
12	21	98	119
12	22	97	119
12	23	96	119
12	24	95	119
12	25	94	119
12	26	93	119
12	27	92	119
12	28	91	119
12	29	90	119
12	30	89	119
12	31	88	119
12	32	87	119
12	33	86	119
12	34	85	119
12	35	84	119
12	36	83	119
12	37	82	119
12	38	82	120
12	39	81	120
12	40	80	120
12	41	79	120
12	42	78	120
12	43	77	120
12	44	76	120
12	45	75	120
12	46	74	120
12	47	73	120
12	48	72	120
12	49	71	120
12	50	70	120
12	51	69	120
12	52	68	120
12	53	67	120
12	54	66	120
12	55	65	120
12	56	64	120
12	57	63	120
12	58	62	120
12	59	61	120
12	60	60	120
12	61	59	120
12	62	58	120
12	63	57	120
12	64	56	120
12	65	55	120
12	66	54	120
12	67	54	121
12	68	53	121
12	69	52	121
12	70	51	121
12	71	50	121
12	72	49	121
12	73	48	121
12	74	47	121
12	75	46	121
12	76	45	121
12	77	44	121
12	78	44	122
12	79	43	122
12	80	43	123
12	81	43	124
12	82	42	124
12	83	42	125
12	84	41	125
12	85	40	125
12	86	39	125
12	87	38	125
12	88	37	125
12	89	36	125
12	90	35	125
13	0	120	120
13	1	119	120
13	2	118	120
13	3	117	120
13	4	116	120
13	5	115	120
13	6	114	120
13	7	113	120
13	8	112	120
13	9	111	120
13	10	110	120
13	11	109	120
13	12	108	120
13	13	107	120
13	14	106	120
13	15	105	120
13	16	104	120
13	17	103	120
13	18	102	120
13	19	101	120
13	20	100	120
13	21	99	120
13	22	98	120
13	23	97	120
13	24	96	120
13	25	95	120
13	26	94	120
13	27	93	120
13	28	92	120
13	29	91	120
13	30	90	120
13	31	89	120
13	32	88	120
13	33	87	120
13	34	86	120
13	35	85	120
13	36	84	120
13	37	83	120
13	38	82	120
13	39	82	121
13	40	81	121
13	41	80	121
13	42	79	121
13	43	78	121
13	44	77	121
13	45	76	121
13	46	75	121
13	47	74	121
13	48	73	121
13	49	72	121
13	50	71	121
13	51	70	121
13	52	69	121
13	53	68	121
13	54	67	121
13	55	66	121
13	56	65	121
13	57	64	121
13	58	63	121
13	59	62	121
13	60	61	121
13	61	60	121
13	62	59	121
13	63	58	121
13	64	57	121
13	65	56	121
13	66	55	121
13	67	54	121
13	68	54	122
13	69	53	122
13	70	52	122
13	71	51	122
13	72	50	122
13	73	49	122
13	74	48	122
13	75	47	122
13	76	46	122
13	77	45	122
13	78	44	122
13	79	44	123
13	80	43	123
13	81	43	124
13	82	43	125
13	83	42	125
13	84	42	126
13	85	41	126
13	86	40	126
13	87	39	126
13	88	38	126
13	89	37	126
13	90	36	126
14	0	121	121
14	1	120	121
14	2	119	121
14	3	118	121
14	4	117	121
14	5	116	121
14	6	115	121
14	7	114	121
14	8	113	121
14	9	112	121
14	10	111	121
14	11	110	121
14	12	109	121
14	13	108	121
14	14	107	121
14	15	106	121
14	16	105	121
14	17	104	121
14	18	103	121
14	19	102	121
14	20	101	121
14	21	100	121
14	22	99	121
14	23	98	121
14	24	97	121
14	25	96	121
14	26	95	121
14	27	94	121
14	28	93	121
14	29	92	121
14	30	91	121
14	31	90	121
14	32	89	121
14	33	88	121
14	34	87	121
14	35	86	121
14	36	85	121
14	37	84	121
14	38	83	121
14	39	82	121
14	40	82	122
14	41	81	122
14	42	80	122
14	43	79	122
14	44	78	122
14	45	77	122
14	46	76	122
14	47	75	122
14	48	74	122
14	49	73	122
14	50	72	122
14	51	71	122
14	52	70	122
14	53	69	122
14	54	68	122
14	55	67	122
14	56	66	122
14	57	65	122
14	58	64	122
14	59	63	122
14	60	62	122
14	61	61	122
14	62	60	122
14	63	59	122
14	64	58	122
14	65	57	122
14	66	56	122
14	67	55	122
14	68	54	122
14	69	54	123
14	70	53	123
14	71	52	123
14	72	51	123
14	73	50	123
14	74	49	123
14	75	48	123
14	76	47	123
14	77	46	123
14	78	45	123
14	79	44	123
14	80	44	124
14	81	43	124
14	82	43	125
14	83	43	126
14	84	42	126
14	85	42	127
14	86	41	127
14	87	40	127
14	88	39	127
14	89	38	127
14	90	37	127
15	0	122	122
15	1	121	122
15	2	120	122
15	3	119	122
15	4	118	122
15	5	117	122
15	6	116	122
15	7	115	122
15	8	114	122
15	9	113	122
15	10	112	122
15	11	111	122
15	12	110	122
15	13	109	122
15	14	108	122
15	15	107	122
15	16	106	122
15	17	105	122
15	18	104	122
15	19	103	122
15	20	102	122
15	21	101	122
15	22	100	122
15	23	99	122
15	24	98	122
15	25	97	122
15	26	96	122
15	27	95	122
15	28	94	122
15	29	93	122
15	30	92	122
15	31	91	122
15	32	90	122
15	33	89	122
15	34	88	122
15	35	87	122
15	36	86	122
15	37	85	122
15	38	84	122
15	39	83	122
15	40	82	122
15	41	82	123
15	42	81	123
15	43	80	123
15	44	79	123
15	45	78	123
15	46	77	123
15	47	76	123
15	48	75	123
15	49	74	123
15	50	73	123
15	51	72	123
15	52	71	123
15	53	70	123
15	54	69	123
15	55	68	123
15	56	67	123
15	57	66	123
15	58	65	123
15	59	64	123
15	60	63	123
15	61	62	123
15	62	61	123
15	63	60	123
15	64	59	123
15	65	58	123
15	66	57	123
15	67	56	123
15	68	55	123
15	69	54	123
15	70	54	124
15	71	53	124
15	72	52	124
15	73	51	124
15	74	50	124
15	75	49	124
15	76	48	124
15	77	47	124
15	78	46	124
15	79	45	124
15	80	44	124
15	81	44	125
15	82	43	125
15	83	43	126
15	84	43	127
15	85	42	127
15	86	42	128
15	87	41	128
15	88	40	128
15	89	39	128
15	90	38	128
16	0	123	123
16	1	122	123
16	2	121	123
16	3	120	123
16	4	119	123
16	5	118	123
16	6	117	123
16	7	116	123
16	8	115	123
16	9	114	123
16	10	113	123
16	11	112	123
16	12	111	123
16	13	110	123
16	14	109	123
16	15	108	123
16	16	107	123
16	17	106	123
16	18	105	123
16	19	104	123
16	20	103	123
16	21	102	123
16	22	101	123
16	23	100	123
16	24	99	123
16	25	98	123
16	26	97	123
16	27	96	123
16	28	95	123
16	29	94	123
16	30	93	123
16	31	92	123
16	32	91	123
16	33	90	123
16	34	89	123
16	35	88	123
16	36	87	123
16	37	86	123
16	38	85	123
16	39	84	123
16	40	83	123
16	41	82	123
16	42	82	124
16	43	81	124
16	44	80	124
16	45	79	124
16	46	78	124
16	47	77	124
16	48	76	124
16	49	75	124
16	50	74	124
16	51	73	124
16	52	72	124
16	53	71	124
16	54	70	124
16	55	69	124
16	56	68	124
16	57	67	124
16	58	66	124
16	59	65	124
16	60	64	124
16	61	63	124
16	62	62	124
16	63	61	124
16	64	60	124
16	65	59	124
16	66	58	124
16	67	57	124
16	68	56	124
16	69	55	124
16	70	54	124
16	71	54	125
16	72	53	125
16	73	52	125
16	74	51	125
16	75	50	125
16	76	49	125
16	77	48	125
16	78	47	125
16	79	46	125
16	80	45	125
16	81	44	125
16	82	44	126
16	83	43	126
16	84	43	127
16	85	43	128
16	86	42	128
16	87	42	129
16	88	41	129
16	89	40	129
16	90	39	129
17	0	124	124
17	1	123	124
17	2	122	124
17	3	121	124
17	4	120	124
17	5	119	124
17	6	118	124
17	7	117	124
17	8	116	124
17	9	115	124
17	10	114	124
17	11	113	124
17	12	112	124
17	13	111	124
17	14	110	124
17	15	109	124
17	16	108	124
17	17	107	124
17	18	106	124
17	19	105	124
17	20	104	124
17	21	103	124
17	22	102	124
17	23	101	124
17	24	100	124
17	25	99	124
17	26	98	124
17	27	97	124
17	28	96	124
17	29	95	124
17	30	94	124
17	31	93	124
17	32	92	124
17	33	91	124
17	34	90	124
17	35	89	124
17	36	88	124
17	37	87	124
17	38	86	124
17	39	85	124
17	40	84	124
17	41	83	124
17	42	82	124
17	43	82	125
17	44	81	125
17	45	80	125
17	46	79	125
17	47	78	125
17	48	77	125
17	49	76	125
17	50	75	125
17	51	74	125
17	52	73	125
17	53	72	125
17	54	71	125
17	55	70	125
17	56	69	125
17	57	68	125
17	58	67	125
17	59	66	125
17	60	65	125
17	61	64	125
17	62	63	125
17	63	62	125
17	64	61	125
17	65	60	125
17	66	59	125
17	67	58	125
17	68	57	125
17	69	56	125
17	70	55	125
17	71	54	125
17	72	54	126
17	73	53	126
17	74	52	126
17	75	51	126
17	76	50	126
17	77	49	126
17	78	48	126
17	79	47	126
17	80	46	126
17	81	45	126
17	82	44	126
17	83	44	127
17	84	43	127
17	85	43	128
17	86	43	129
17	87	42	129
17	88	42	130
17	89	41	130
17	90	40	130
18	0	125	125
18	1	124	125
18	2	123	125
18	3	122	125
18	4	121	125
18	5	120	125
18	6	119	125
18	7	118	125
18	8	117	125
18	9	116	125
18	10	115	125
18	11	114	125
18	12	113	125
18	13	112	125
18	14	111	125
18	15	110	125
18	16	109	125
18	17	108	125
18	18	107	125
18	19	106	125
18	20	105	125
18	21	104	125
18	22	103	125
18	23	102	125
18	24	101	125
18	25	100	125
18	26	99	125
18	27	98	125
18	28	97	125
18	29	96	125
18	30	95	125
18	31	94	125
18	32	93	125
18	33	92	125
18	34	91	125
18	35	90	125
18	36	89	125
18	37	88	125
18	38	87	125
18	39	86	125
18	40	85	125
18	41	84	125
18	42	83	125
18	43	82	125
18	44	82	126
18	45	81	126
18	46	80	126
18	47	79	126
18	48	78	126
18	49	77	126
18	50	76	126
18	51	75	126
18	52	74	126
18	53	73	126
18	54	72	126
18	55	71	126
18	56	70	126
18	57	69	126
18	58	68	126
18	59	67	126
18	60	66	126
18	61	65	126
18	62	64	126
18	63	63	126
18	64	62	126
18	65	61	126
18	66	60	126
18	67	59	126
18	68	58	126
18	69	57	126
18	70	56	126
18	71	55	126
18	72	54	126
18	73	54	127
18	74	53	127
18	75	52	127
18	76	51	127
18	77	50	127
18	78	49	127
18	79	48	127
18	80	47	127
18	81	46	127
18	82	45	127
18	83	44	127
18	84	44	128
18	85	43	128
18	86	43	129
18	87	43	130
18	88	42	130
18	89	42	131
18	90	41	131
19	0	126	126
19	1	125	126
19	2	124	126
19	3	123	126
19	4	122	126
19	5	121	126
19	6	120	126
19	7	119	126
19	8	118	126
19	9	117	126
19	10	116	126
19	11	115	126
19	12	114	126
19	13	113	126
19	14	112	126
19	15	111	126
19	16	110	126
19	17	109	126
19	18	108	126
19	19	107	126
19	20	106	126
19	21	105	126
19	22	104	126
19	23	103	126
19	24	102	126
19	25	101	126
19	26	100	126
19	27	99	126
19	28	98	126
19	29	97	126
19	30	96	126
19	31	95	126
19	32	94	126
19	33	93	126
19	34	92	126
19	35	91	126
19	36	90	126
19	37	89	126
19	38	88	126
19	39	87	126
19	40	86	126
19	41	85	126
19	42	84	126
19	43	83	126
19	44	82	126
19	45	82	127
19	46	81	127
19	47	80	127
19	48	79	127
19	49	78	127
19	50	77	127
19	51	76	127
19	52	75	127
19	53	74	127
19	54	73	127
19	55	72	127
19	56	71	127
19	57	70	127
19	58	69	127
19	59	68	127
19	60	67	127
19	61	66	127
19	62	65	127
19	63	64	127
19	64	63	127
19	65	62	127
19	66	61	127
19	67	60	127
19	68	59	127
19	69	58	127
19	70	57	127
19	71	56	127
19	72	55	127
19	73	54	127
19	74	54	128
19	75	53	128
19	76	52	128
19	77	51	128
19	78	50	128
19	79	49	128
19	80	48	128
19	81	47	128
19	82	46	128
19	83	45	128
19	84	44	128
19	85	44	129
19	86	43	129
19	87	43	130
19	88	43	131
19	89	42	131
19	90	42	132
20	0	127	127
20	1	126	127
20	2	125	127
20	3	124	127
20	4	123	127
20	5	122	127
20	6	121	127
20	7	120	127
20	8	119	127
20	9	118	127
20	10	117	127
20	11	116	127
20	12	115	127
20	13	114	127
20	14	113	127
20	15	112	127
20	16	111	127
20	17	110	127
20	18	109	127
20	19	108	127
20	20	107	127
20	21	106	127
20	22	105	127
20	23	104	127
20	24	103	127
20	25	102	127
20	26	101	127
20	27	100	127
20	28	99	127
20	29	98	127
20	30	97	127
20	31	96	127
20	32	95	127
20	33	94	127
20	34	93	127
20	35	92	127
20	36	91	127
20	37	90	127
20	38	89	127
20	39	88	127
20	40	87	127
20	41	86	127
20	42	85	127
20	43	84	127
20	44	83	127
20	45	82	127
20	46	82	128
20	47	81	128
20	48	80	128
20	49	79	128
20	50	78	128
20	51	77	128
20	52	76	128
20	53	75	128
20	54	74	128
20	55	73	128
20	56	72	128
20	57	71	128
20	58	70	128
20	59	69	128
20	60	68	128
20	61	67	128
20	62	66	128
20	63	65	128
20	64	64	128
20	65	63	128
20	66	62	128
20	67	61	128
20	68	60	128
20	69	59	128
20	70	58	128
20	71	57	128
20	72	56	128
20	73	55	128
20	74	54	128
20	75	54	129
20	76	53	129
20	77	52	129
20	78	51	129
20	79	50	129
20	80	49	129
20	81	48	129
20	82	47	129
20	83	46	129
20	84	45	129
20	85	44	129
20	86	44	130
20	87	43	130
20	88	43	131
20	89	43	132
20	90	42	132
21	0	128	128
21	1	127	128
21	2	126	128
21	3	125	128
21	4	124	128
21	5	123	128
21	6	122	128
21	7	121	128
21	8	120	128
21	9	119	128
21	10	118	128
21	11	117	128
21	12	116	128
21	13	115	128
21	14	114	128
21	15	113	128
21	16	112	128
21	17	111	128
21	18	110	128
21	19	109	128
21	20	108	128
21	21	107	128
21	22	106	128
21	23	105	128
21	24	104	128
21	25	103	128
21	26	102	128
21	27	101	128
21	28	100	128
21	29	99	128
21	30	98	128
21	31	97	128
21	32	96	128
21	33	95	128
21	34	94	128
21	35	93	128
21	36	92	128
21	37	91	128
21	38	90	128
21	39	89	128
21	40	88	128
21	41	87	128
21	42	86	128
21	43	85	128
21	44	84	128
21	45	83	128
21	46	82	128
21	47	82	129
21	48	81	129
21	49	80	129
21	50	79	129
21	51	78	129
21	52	77	129
21	53	76	129
21	54	75	129
21	55	74	129
21	56	73	129
21	57	72	129
21	58	71	129
21	59	70	129
21	60	69	129
21	61	68	129
21	62	67	129
21	63	66	129
21	64	65	129
21	65	64	129
21	66	63	129
21	67	62	129
21	68	61	129
21	69	60	129
21	70	59	129
21	71	58	129
21	72	57	129
21	73	56	129
21	74	55	129
21	75	54	129
21	76	54	130
21	77	53	130
21	78	52	130
21	79	51	130
21	80	50	130
21	81	49	130
21	82	48	130
21	83	47	130
21	84	46	130
21	85	45	130
21	86	44	130
21	87	44	131
21	88	43	131
21	89	43	132
21	90	43	133
22	0	129	129
22	1	128	129
22	2	127	129
22	3	126	129
22	4	125	129
22	5	124	129
22	6	123	129
22	7	122	129
22	8	121	129
22	9	120	129
22	10	119	129
22	11	118	129
22	12	117	129
22	13	116	129
22	14	115	129
22	15	114	129
22	16	113	129
22	17	112	129
22	18	111	129
22	19	110	129
22	20	109	129
22	21	108	129
22	22	107	129
22	23	106	129
22	24	105	129
22	25	104	129
22	26	103	129
22	27	102	129
22	28	101	129
22	29	100	129
22	30	99	129
22	31	98	129
22	32	97	129
22	33	96	129
22	34	95	129
22	35	94	129
22	36	93	129
22	37	92	129
22	38	91	129
22	39	90	129
22	40	89	129
22	41	88	129
22	42	87	129
22	43	86	129
22	44	85	129
22	45	84	129
22	46	83	129
22	47	82	129
22	48	82	130
22	49	81	130
22	50	80	130
22	51	79	130
22	52	78	130
22	53	77	130
22	54	76	130
22	55	75	130
22	56	74	130
22	57	73	130
22	58	72	130
22	59	71	130
22	60	70	130
22	61	69	130
22	62	68	130
22	63	67	130
22	64	66	130
22	65	65	130
22	66	64	130
22	67	63	130
22	68	62	130
22	69	61	130
22	70	60	130
22	71	59	130
22	72	58	130
22	73	57	130
22	74	56	130
22	75	55	130
22	76	54	130
22	77	54	131
22	78	53	131
22	79	52	131
22	80	51	131
22	81	50	131
22	82	49	131
22	83	48	131
22	84	47	131
22	85	46	131
22	86	45	131
22	87	44	131
[truncated: 31,216 more rows]
