# Supplementary material for: The optimal post-eclosion interval while estimating the post-mortem interval based on an empty puparium
Source: Forensic Sci Med Pathol. 2020 Nov 9;17(2):192–8. doi: 10.1007/s12024-020-00328-y (PMC8119268; doi:10.1007/s12024-020-00328-y)
Supplement: Supplementary file 3 — dataset II Stearibia nigriceps (XLSX 855 kb) [file 12024_2020_328_MOESM3_ESM.xlsx]

## Sheet: Sheet1
Finding of Cadaver (day of a year)	PEI	DI	PAI	PMI
1	0	112	17	129
1	1	111	17	129
1	2	110	17	129
1	3	109	17	129
1	4	108	17	129
1	5	107	17	129
1	6	106	17	129
1	7	105	17	129
1	8	104	17	129
1	9	103	17	129
1	10	102	17	129
1	11	101	17	129
1	12	100	17	129
1	13	99	17	129
1	14	98	17	129
1	15	97	17	129
1	16	96	17	129
1	17	95	17	129
1	18	94	17	129
1	19	93	17	129
1	20	92	17	129
1	21	91	17	129
1	22	90	17	129
1	23	89	17	129
1	24	88	17	129
1	25	87	17	129
1	26	87	17	130
1	27	86	17	130
1	28	86	16	130
1	29	85	16	130
1	30	84	16	130
1	31	83	16	130
1	32	82	16	130
1	33	81	16	130
1	34	80	16	130
1	35	79	16	130
1	36	78	16	130
1	37	77	16	130
1	38	77	15	130
1	39	76	15	130
1	40	75	15	130
1	41	74	15	130
1	42	73	15	130
1	43	72	15	130
1	44	71	15	130
1	45	71	15	131
1	46	70	15	131
1	47	69	15	131
1	48	69	16	133
1	49	68	16	133
1	50	67	16	133
1	51	66	16	133
1	52	65	16	133
1	53	64	16	133
1	54	63	16	133
1	55	62	16	133
1	56	62	15	133
1	57	61	15	133
1	58	60	15	133
1	59	59	15	133
1	60	58	15	133
1	61	57	15	133
1	62	56	15	133
1	63	55	15	133
1	64	54	15	133
1	65	54	14	133
1	66	53	14	133
1	67	53	13	133
1	68	52	13	133
1	69	52	12	133
1	70	52	13	135
1	71	52	13	136
1	72	51	13	136
1	73	51	13	137
1	74	50	13	137
1	75	49	13	137
1	76	48	13	137
1	77	48	12	137
1	78	47	12	137
1	79	46	12	137
1	80	45	12	137
1	81	45	11	137
1	82	45	11	138
1	83	45	10	138
1	84	44	10	138
1	85	44	10	139
1	86	43	10	139
1	87	43	10	140
1	88	43	10	141
1	89	42	10	141
1	90	42	10	142
2	0	113	17	130
2	1	112	17	130
2	2	111	17	130
2	3	110	17	130
2	4	109	17	130
2	5	108	17	130
2	6	107	17	130
2	7	106	17	130
2	8	105	17	130
2	9	104	17	130
2	10	103	17	130
2	11	102	17	130
2	12	101	17	130
2	13	100	17	130
2	14	99	17	130
2	15	98	17	130
2	16	97	17	130
2	17	96	17	130
2	18	95	17	130
2	19	94	17	130
2	20	93	17	130
2	21	92	17	130
2	22	91	17	130
2	23	90	17	130
2	24	89	17	130
2	25	88	17	130
2	26	87	17	130
2	27	87	17	131
2	28	86	17	131
2	29	86	16	131
2	30	85	16	131
2	31	84	16	131
2	32	83	16	131
2	33	82	16	131
2	34	81	16	131
2	35	80	16	131
2	36	79	16	131
2	37	78	16	131
2	38	77	16	131
2	39	77	15	131
2	40	76	15	131
2	41	75	15	131
2	42	74	15	131
2	43	73	15	131
2	44	72	15	131
2	45	71	15	131
2	46	71	15	132
2	47	70	15	132
2	48	69	15	132
2	49	69	16	134
2	50	68	16	134
2	51	67	16	134
2	52	66	16	134
2	53	65	16	134
2	54	64	16	134
2	55	63	16	134
2	56	62	16	134
2	57	62	15	134
2	58	61	15	134
2	59	60	15	134
2	60	59	15	134
2	61	58	15	134
2	62	57	15	134
2	63	56	15	134
2	64	55	15	134
2	65	54	15	134
2	66	54	14	134
2	67	53	14	134
2	68	53	13	134
2	69	52	13	134
2	70	52	12	134
2	71	52	13	136
2	72	52	13	137
2	73	51	13	137
2	74	51	13	138
2	75	50	13	138
2	76	49	13	138
2	77	48	13	138
2	78	48	12	138
2	79	47	12	138
2	80	46	12	138
2	81	45	12	138
2	82	45	11	138
2	83	45	11	139
2	84	45	10	139
2	85	44	10	139
2	86	44	10	140
2	87	43	10	140
2	88	43	10	141
2	89	43	10	142
2	90	42	10	142
3	0	114	17	131
3	1	113	17	131
3	2	112	17	131
3	3	111	17	131
3	4	110	17	131
3	5	109	17	131
3	6	108	17	131
3	7	107	17	131
3	8	106	17	131
3	9	105	17	131
3	10	104	17	131
3	11	103	17	131
3	12	102	17	131
3	13	101	17	131
3	14	100	17	131
3	15	99	17	131
3	16	98	17	131
3	17	97	17	131
3	18	96	17	131
3	19	95	17	131
3	20	94	17	131
3	21	93	17	131
3	22	92	17	131
3	23	91	17	131
3	24	90	17	131
3	25	89	17	131
3	26	88	17	131
3	27	87	17	131
3	28	87	17	132
3	29	86	17	132
3	30	86	16	132
3	31	85	16	132
3	32	84	16	132
3	33	83	16	132
3	34	82	16	132
3	35	81	16	132
3	36	80	16	132
3	37	79	16	132
3	38	78	16	132
3	39	77	16	132
3	40	77	15	132
3	41	76	15	132
3	42	75	15	132
3	43	74	15	132
3	44	73	15	132
3	45	72	15	132
3	46	71	15	132
3	47	71	15	133
3	48	70	15	133
3	49	69	15	133
3	50	69	16	135
3	51	68	16	135
3	52	67	16	135
3	53	66	16	135
3	54	65	16	135
3	55	64	16	135
3	56	63	16	135
3	57	62	16	135
3	58	62	15	135
3	59	61	15	135
3	60	60	15	135
3	61	59	15	135
3	62	58	15	135
3	63	57	15	135
3	64	56	15	135
3	65	55	15	135
3	66	54	15	135
3	67	54	14	135
3	68	53	14	135
3	69	53	13	135
3	70	52	13	135
3	71	52	12	135
3	72	52	13	137
3	73	52	13	138
3	74	51	13	138
3	75	51	13	139
3	76	50	13	139
3	77	49	13	139
3	78	48	13	139
3	79	48	12	139
3	80	47	12	139
3	81	46	12	139
3	82	45	12	139
3	83	45	11	139
3	84	45	11	140
3	85	45	10	140
3	86	44	10	140
3	87	44	10	141
3	88	43	10	141
3	89	43	10	142
3	90	43	10	143
4	0	115	17	132
4	1	114	17	132
4	2	113	17	132
4	3	112	17	132
4	4	111	17	132
4	5	110	17	132
4	6	109	17	132
4	7	108	17	132
4	8	107	17	132
4	9	106	17	132
4	10	105	17	132
4	11	104	17	132
4	12	103	17	132
4	13	102	17	132
4	14	101	17	132
4	15	100	17	132
4	16	99	17	132
4	17	98	17	132
4	18	97	17	132
4	19	96	17	132
4	20	95	17	132
4	21	94	17	132
4	22	93	17	132
4	23	92	17	132
4	24	91	17	132
4	25	90	17	132
4	26	89	17	132
4	27	88	17	132
4	28	87	17	132
4	29	87	17	133
4	30	86	17	133
4	31	86	16	133
4	32	85	16	133
4	33	84	16	133
4	34	83	16	133
4	35	82	16	133
4	36	81	16	133
4	37	80	16	133
4	38	79	16	133
4	39	78	16	133
4	40	77	16	133
4	41	77	15	133
4	42	76	15	133
4	43	75	15	133
4	44	74	15	133
4	45	73	15	133
4	46	72	15	133
4	47	71	15	133
4	48	71	15	134
4	49	70	15	134
4	50	69	15	134
4	51	69	16	136
4	52	68	16	136
4	53	67	16	136
4	54	66	16	136
4	55	65	16	136
4	56	64	16	136
4	57	63	16	136
4	58	62	16	136
4	59	62	15	136
4	60	61	15	136
4	61	60	15	136
4	62	59	15	136
4	63	58	15	136
4	64	57	15	136
4	65	56	15	136
4	66	55	15	136
4	67	54	15	136
4	68	54	14	136
4	69	53	14	136
4	70	53	13	136
4	71	52	13	136
4	72	52	12	136
4	73	52	13	138
4	74	52	13	139
4	75	51	13	139
4	76	51	13	140
4	77	50	13	140
4	78	49	13	140
4	79	48	13	140
4	80	48	12	140
4	81	47	12	140
4	82	46	12	140
4	83	45	12	140
4	84	45	11	140
4	85	45	11	141
4	86	45	10	141
4	87	44	10	141
4	88	44	10	142
4	89	43	10	142
4	90	43	10	143
5	0	116	17	133
5	1	115	17	133
5	2	114	17	133
5	3	113	17	133
5	4	112	17	133
5	5	111	17	133
5	6	110	17	133
5	7	109	17	133
5	8	108	17	133
5	9	107	17	133
5	10	106	17	133
5	11	105	17	133
5	12	104	17	133
5	13	103	17	133
5	14	102	17	133
5	15	101	17	133
5	16	100	17	133
5	17	99	17	133
5	18	98	17	133
5	19	97	17	133
5	20	96	17	133
5	21	95	17	133
5	22	94	17	133
5	23	93	17	133
5	24	92	17	133
5	25	91	17	133
5	26	90	17	133
5	27	89	17	133
5	28	88	17	133
5	29	87	17	133
5	30	87	17	134
5	31	86	17	134
5	32	86	16	134
5	33	85	16	134
5	34	84	16	134
5	35	83	16	134
5	36	82	16	134
5	37	81	16	134
5	38	80	16	134
5	39	79	16	134
5	40	78	16	134
5	41	77	16	134
5	42	77	15	134
5	43	76	15	134
5	44	75	15	134
5	45	74	15	134
5	46	73	15	134
5	47	72	15	134
5	48	71	15	134
5	49	71	15	135
5	50	70	15	135
5	51	69	15	135
5	52	69	16	137
5	53	68	16	137
5	54	67	16	137
5	55	66	16	137
5	56	65	16	137
5	57	64	16	137
5	58	63	16	137
5	59	62	16	137
5	60	62	15	137
5	61	61	15	137
5	62	60	15	137
5	63	59	15	137
5	64	58	15	137
5	65	57	15	137
5	66	56	15	137
5	67	55	15	137
5	68	54	15	137
5	69	54	14	137
5	70	53	14	137
5	71	53	13	137
5	72	52	13	137
5	73	52	12	137
5	74	52	13	139
5	75	52	13	140
5	76	51	13	140
5	77	51	13	141
5	78	50	13	141
5	79	49	13	141
5	80	48	13	141
5	81	48	12	141
5	82	47	12	141
5	83	46	12	141
5	84	45	12	141
5	85	45	11	141
5	86	45	11	142
5	87	45	10	142
5	88	44	10	142
5	89	44	10	143
5	90	43	10	143
6	0	117	17	134
6	1	116	17	134
6	2	115	17	134
6	3	114	17	134
6	4	113	17	134
6	5	112	17	134
6	6	111	17	134
6	7	110	17	134
6	8	109	17	134
6	9	108	17	134
6	10	107	17	134
6	11	106	17	134
6	12	105	17	134
6	13	104	17	134
6	14	103	17	134
6	15	102	17	134
6	16	101	17	134
6	17	100	17	134
6	18	99	17	134
6	19	98	17	134
6	20	97	17	134
6	21	96	17	134
6	22	95	17	134
6	23	94	17	134
6	24	93	17	134
6	25	92	17	134
6	26	91	17	134
6	27	90	17	134
6	28	89	17	134
6	29	88	17	134
6	30	87	17	134
6	31	87	17	135
6	32	86	17	135
6	33	86	16	135
6	34	85	16	135
6	35	84	16	135
6	36	83	16	135
6	37	82	16	135
6	38	81	16	135
6	39	80	16	135
6	40	79	16	135
6	41	78	16	135
6	42	77	16	135
6	43	77	15	135
6	44	76	15	135
6	45	75	15	135
6	46	74	15	135
6	47	73	15	135
6	48	72	15	135
6	49	71	15	135
6	50	71	15	136
6	51	70	15	136
6	52	69	15	136
6	53	69	16	138
6	54	68	16	138
6	55	67	16	138
6	56	66	16	138
6	57	65	16	138
6	58	64	16	138
6	59	63	16	138
6	60	62	16	138
6	61	62	15	138
6	62	61	15	138
6	63	60	15	138
6	64	59	15	138
6	65	58	15	138
6	66	57	15	138
6	67	56	15	138
6	68	55	15	138
6	69	54	15	138
6	70	54	14	138
6	71	53	14	138
6	72	53	13	138
6	73	52	13	138
6	74	52	12	138
6	75	52	13	140
6	76	52	13	141
6	77	51	13	141
6	78	51	13	142
6	79	50	13	142
6	80	49	13	142
6	81	48	13	142
6	82	48	12	142
6	83	47	12	142
6	84	46	12	142
6	85	45	12	142
6	86	45	11	142
6	87	45	11	143
6	88	45	10	143
6	89	44	10	143
6	90	44	10	144
7	0	118	17	135
7	1	117	17	135
7	2	116	17	135
7	3	115	17	135
7	4	114	17	135
7	5	113	17	135
7	6	112	17	135
7	7	111	17	135
7	8	110	17	135
7	9	109	17	135
7	10	108	17	135
7	11	107	17	135
7	12	106	17	135
7	13	105	17	135
7	14	104	17	135
7	15	103	17	135
7	16	102	17	135
7	17	101	17	135
7	18	100	17	135
7	19	99	17	135
7	20	98	17	135
7	21	97	17	135
7	22	96	17	135
7	23	95	17	135
7	24	94	17	135
7	25	93	17	135
7	26	92	17	135
7	27	91	17	135
7	28	90	17	135
7	29	89	17	135
7	30	88	17	135
7	31	87	17	135
7	32	87	17	136
7	33	86	17	136
7	34	86	16	136
7	35	85	16	136
7	36	84	16	136
7	37	83	16	136
7	38	82	16	136
7	39	81	16	136
7	40	80	16	136
7	41	79	16	136
7	42	78	16	136
7	43	77	16	136
7	44	77	15	136
7	45	76	15	136
7	46	75	15	136
7	47	74	15	136
7	48	73	15	136
7	49	72	15	136
7	50	71	15	136
7	51	71	15	137
7	52	70	15	137
7	53	69	15	137
7	54	69	16	139
7	55	68	16	139
7	56	67	16	139
7	57	66	16	139
7	58	65	16	139
7	59	64	16	139
7	60	63	16	139
7	61	62	16	139
7	62	62	15	139
7	63	61	15	139
7	64	60	15	139
7	65	59	15	139
7	66	58	15	139
7	67	57	15	139
7	68	56	15	139
7	69	55	15	139
7	70	54	15	139
7	71	54	14	139
7	72	53	14	139
7	73	53	13	139
7	74	52	13	139
7	75	52	12	139
7	76	52	13	141
7	77	52	13	142
7	78	51	13	142
7	79	51	13	143
7	80	50	13	143
7	81	49	13	143
7	82	48	13	143
7	83	48	12	143
7	84	47	12	143
7	85	46	12	143
7	86	45	12	143
7	87	45	11	143
7	88	45	11	144
7	89	45	10	144
7	90	44	10	144
8	0	119	17	136
8	1	118	17	136
8	2	117	17	136
8	3	116	17	136
8	4	115	17	136
8	5	114	17	136
8	6	113	17	136
8	7	112	17	136
8	8	111	17	136
8	9	110	17	136
8	10	109	17	136
8	11	108	17	136
8	12	107	17	136
8	13	106	17	136
8	14	105	17	136
8	15	104	17	136
8	16	103	17	136
8	17	102	17	136
8	18	101	17	136
8	19	100	17	136
8	20	99	17	136
8	21	98	17	136
8	22	97	17	136
8	23	96	17	136
8	24	95	17	136
8	25	94	17	136
8	26	93	17	136
8	27	92	17	136
8	28	91	17	136
8	29	90	17	136
8	30	89	17	136
8	31	88	17	136
8	32	87	17	136
8	33	87	17	137
8	34	86	17	137
8	35	86	16	137
8	36	85	16	137
8	37	84	16	137
8	38	83	16	137
8	39	82	16	137
8	40	81	16	137
8	41	80	16	137
8	42	79	16	137
8	43	78	16	137
8	44	77	16	137
8	45	77	15	137
8	46	76	15	137
8	47	75	15	137
8	48	74	15	137
8	49	73	15	137
8	50	72	15	137
8	51	71	15	137
8	52	71	15	138
8	53	70	15	138
8	54	69	15	138
8	55	69	16	140
8	56	68	16	140
8	57	67	16	140
8	58	66	16	140
8	59	65	16	140
8	60	64	16	140
8	61	63	16	140
8	62	62	16	140
8	63	62	15	140
8	64	61	15	140
8	65	60	15	140
8	66	59	15	140
8	67	58	15	140
8	68	57	15	140
8	69	56	15	140
8	70	55	15	140
8	71	54	15	140
8	72	54	14	140
8	73	53	14	140
8	74	53	13	140
8	75	52	13	140
8	76	52	12	140
8	77	52	13	142
8	78	52	13	143
8	79	51	13	143
8	80	51	13	144
8	81	50	13	144
8	82	49	13	144
8	83	48	13	144
8	84	48	12	144
8	85	47	12	144
8	86	46	12	144
8	87	45	12	144
8	88	45	11	144
8	89	45	11	145
8	90	45	10	145
9	0	119	16	135
9	1	119	17	137
9	2	118	17	137
9	3	117	17	137
9	4	116	17	137
9	5	115	17	137
9	6	114	17	137
9	7	113	17	137
9	8	112	17	137
9	9	111	17	137
9	10	110	17	137
9	11	109	17	137
9	12	108	17	137
9	13	107	17	137
9	14	106	17	137
9	15	105	17	137
9	16	104	17	137
9	17	103	17	137
9	18	102	17	137
9	19	101	17	137
9	20	100	17	137
9	21	99	17	137
9	22	98	17	137
9	23	97	17	137
9	24	96	17	137
9	25	95	17	137
9	26	94	17	137
9	27	93	17	137
9	28	92	17	137
9	29	91	17	137
9	30	90	17	137
9	31	89	17	137
9	32	88	17	137
9	33	87	17	137
9	34	87	17	138
9	35	86	17	138
9	36	86	16	138
9	37	85	16	138
9	38	84	16	138
9	39	83	16	138
9	40	82	16	138
9	41	81	16	138
9	42	80	16	138
9	43	79	16	138
9	44	78	16	138
9	45	77	16	138
9	46	77	15	138
9	47	76	15	138
9	48	75	15	138
9	49	74	15	138
9	50	73	15	138
9	51	72	15	138
9	52	71	15	138
9	53	71	15	139
9	54	70	15	139
9	55	69	15	139
9	56	69	16	141
9	57	68	16	141
9	58	67	16	141
9	59	66	16	141
9	60	65	16	141
9	61	64	16	141
9	62	63	16	141
9	63	62	16	141
9	64	62	15	141
9	65	61	15	141
9	66	60	15	141
9	67	59	15	141
9	68	58	15	141
9	69	57	15	141
9	70	56	15	141
9	71	55	15	141
9	72	54	15	141
9	73	54	14	141
9	74	53	14	141
9	75	53	13	141
9	76	52	13	141
9	77	52	12	141
9	78	52	13	143
9	79	52	13	144
9	80	51	13	144
9	81	51	13	145
9	82	50	13	145
9	83	49	13	145
9	84	48	13	145
9	85	48	12	145
9	86	47	12	145
9	87	46	12	145
9	88	45	12	145
9	89	45	11	145
9	90	45	11	146
10	0	120	16	136
10	1	119	16	136
10	2	119	17	138
10	3	118	17	138
10	4	117	17	138
10	5	116	17	138
10	6	115	17	138
10	7	114	17	138
10	8	113	17	138
10	9	112	17	138
10	10	111	17	138
10	11	110	17	138
10	12	109	17	138
10	13	108	17	138
10	14	107	17	138
10	15	106	17	138
10	16	105	17	138
10	17	104	17	138
10	18	103	17	138
10	19	102	17	138
10	20	101	17	138
10	21	100	17	138
10	22	99	17	138
10	23	98	17	138
10	24	97	17	138
10	25	96	17	138
10	26	95	17	138
10	27	94	17	138
10	28	93	17	138
10	29	92	17	138
10	30	91	17	138
10	31	90	17	138
10	32	89	17	138
10	33	88	17	138
10	34	87	17	138
10	35	87	17	139
10	36	86	17	139
10	37	86	16	139
10	38	85	16	139
10	39	84	16	139
10	40	83	16	139
10	41	82	16	139
10	42	81	16	139
10	43	80	16	139
10	44	79	16	139
10	45	78	16	139
10	46	77	16	139
10	47	77	15	139
10	48	76	15	139
10	49	75	15	139
10	50	74	15	139
10	51	73	15	139
10	52	72	15	139
10	53	71	15	139
10	54	71	15	140
10	55	70	15	140
10	56	69	15	140
10	57	69	16	142
10	58	68	16	142
10	59	67	16	142
10	60	66	16	142
10	61	65	16	142
10	62	64	16	142
10	63	63	16	142
10	64	62	16	142
10	65	62	15	142
10	66	61	15	142
10	67	60	15	142
10	68	59	15	142
10	69	58	15	142
10	70	57	15	142
10	71	56	15	142
10	72	55	15	142
10	73	54	15	142
10	74	54	14	142
10	75	53	14	142
10	76	53	13	142
10	77	52	13	142
10	78	52	12	142
10	79	52	13	144
10	80	52	13	145
10	81	51	13	145
10	82	51	13	146
10	83	50	13	146
10	84	49	13	146
10	85	48	13	146
10	86	48	12	146
10	87	47	12	146
10	88	46	12	146
10	89	45	12	146
10	90	45	11	146
11	0	121	16	137
11	1	120	16	137
11	2	119	16	137
11	3	119	17	139
11	4	118	17	139
11	5	117	17	139
11	6	116	17	139
11	7	115	17	139
11	8	114	17	139
11	9	113	17	139
11	10	112	17	139
11	11	111	17	139
11	12	110	17	139
11	13	109	17	139
11	14	108	17	139
11	15	107	17	139
11	16	106	17	139
11	17	105	17	139
11	18	104	17	139
11	19	103	17	139
11	20	102	17	139
11	21	101	17	139
11	22	100	17	139
11	23	99	17	139
11	24	98	17	139
11	25	97	17	139
11	26	96	17	139
11	27	95	17	139
11	28	94	17	139
11	29	93	17	139
11	30	92	17	139
11	31	91	17	139
11	32	90	17	139
11	33	89	17	139
11	34	88	17	139
11	35	87	17	139
11	36	87	17	140
11	37	86	17	140
11	38	86	16	140
11	39	85	16	140
11	40	84	16	140
11	41	83	16	140
11	42	82	16	140
11	43	81	16	140
11	44	80	16	140
11	45	79	16	140
11	46	78	16	140
11	47	77	16	140
11	48	77	15	140
11	49	76	15	140
11	50	75	15	140
11	51	74	15	140
11	52	73	15	140
11	53	72	15	140
11	54	71	15	140
11	55	71	15	141
11	56	70	15	141
11	57	69	15	141
11	58	69	16	143
11	59	68	16	143
11	60	67	16	143
11	61	66	16	143
11	62	65	16	143
11	63	64	16	143
11	64	63	16	143
11	65	62	16	143
11	66	62	15	143
11	67	61	15	143
11	68	60	15	143
11	69	59	15	143
11	70	58	15	143
11	71	57	15	143
11	72	56	15	143
11	73	55	15	143
11	74	54	15	143
11	75	54	14	143
11	76	53	14	143
11	77	53	13	143
11	78	52	13	143
11	79	52	12	143
11	80	52	13	145
11	81	52	13	146
11	82	51	13	146
11	83	51	13	147
11	84	50	13	147
11	85	49	13	147
11	86	48	13	147
11	87	48	12	147
11	88	47	12	147
11	89	46	12	147
11	90	45	12	147
12	0	122	16	138
12	1	121	16	138
12	2	120	16	138
12	3	119	16	138
12	4	119	17	140
12	5	118	17	140
12	6	117	17	140
12	7	116	17	140
12	8	115	17	140
12	9	114	17	140
12	10	113	17	140
12	11	112	17	140
12	12	111	17	140
12	13	110	17	140
12	14	109	17	140
12	15	108	17	140
12	16	107	17	140
12	17	106	17	140
12	18	105	17	140
12	19	104	17	140
12	20	103	17	140
12	21	102	17	140
12	22	101	17	140
12	23	100	17	140
12	24	99	17	140
12	25	98	17	140
12	26	97	17	140
12	27	96	17	140
12	28	95	17	140
12	29	94	17	140
12	30	93	17	140
12	31	92	17	140
12	32	91	17	140
12	33	90	17	140
12	34	89	17	140
12	35	88	17	140
12	36	87	17	140
12	37	87	17	141
12	38	86	17	141
12	39	86	16	141
12	40	85	16	141
12	41	84	16	141
12	42	83	16	141
12	43	82	16	141
12	44	81	16	141
12	45	80	16	141
12	46	79	16	141
12	47	78	16	141
12	48	77	16	141
12	49	77	15	141
12	50	76	15	141
12	51	75	15	141
12	52	74	15	141
12	53	73	15	141
12	54	72	15	141
12	55	71	15	141
12	56	71	15	142
12	57	70	15	142
12	58	69	15	142
12	59	69	16	144
12	60	68	16	144
12	61	67	16	144
12	62	66	16	144
12	63	65	16	144
12	64	64	16	144
12	65	63	16	144
12	66	62	16	144
12	67	62	15	144
12	68	61	15	144
12	69	60	15	144
12	70	59	15	144
12	71	58	15	144
12	72	57	15	144
12	73	56	15	144
12	74	55	15	144
12	75	54	15	144
12	76	54	14	144
12	77	53	14	144
12	78	53	13	144
12	79	52	13	144
12	80	52	12	144
12	81	52	13	146
12	82	52	13	147
12	83	51	13	147
12	84	51	13	148
12	85	50	13	148
12	86	49	13	148
12	87	48	13	148
12	88	48	12	148
12	89	47	12	148
12	90	46	12	148
13	0	123	16	139
13	1	122	16	139
13	2	121	16	139
13	3	120	16	139
13	4	119	16	139
13	5	119	17	141
13	6	118	17	141
13	7	117	17	141
13	8	116	17	141
13	9	115	17	141
13	10	114	17	141
13	11	113	17	141
13	12	112	17	141
13	13	111	17	141
13	14	110	17	141
13	15	109	17	141
13	16	108	17	141
13	17	107	17	141
13	18	106	17	141
13	19	105	17	141
13	20	104	17	141
13	21	103	17	141
13	22	102	17	141
13	23	101	17	141
13	24	100	17	141
13	25	99	17	141
13	26	98	17	141
13	27	97	17	141
13	28	96	17	141
13	29	95	17	141
13	30	94	17	141
13	31	93	17	141
13	32	92	17	141
13	33	91	17	141
13	34	90	17	141
13	35	89	17	141
13	36	88	17	141
13	37	87	17	141
13	38	87	17	142
13	39	86	17	142
13	40	86	16	142
13	41	85	16	142
13	42	84	16	142
13	43	83	16	142
13	44	82	16	142
13	45	81	16	142
13	46	80	16	142
13	47	79	16	142
13	48	78	16	142
13	49	77	16	142
13	50	77	15	142
13	51	76	15	142
13	52	75	15	142
13	53	74	15	142
13	54	73	15	142
13	55	72	15	142
13	56	71	15	142
13	57	71	15	143
13	58	70	15	143
13	59	69	15	143
13	60	69	16	145
13	61	68	16	145
13	62	67	16	145
13	63	66	16	145
13	64	65	16	145
13	65	64	16	145
13	66	63	16	145
13	67	62	16	145
13	68	62	15	145
13	69	61	15	145
13	70	60	15	145
13	71	59	15	145
13	72	58	15	145
13	73	57	15	145
13	74	56	15	145
13	75	55	15	145
13	76	54	15	145
13	77	54	14	145
13	78	53	14	145
13	79	53	13	145
13	80	52	13	145
13	81	52	12	145
13	82	52	13	147
13	83	52	13	148
13	84	51	13	148
13	85	51	13	149
13	86	50	13	149
13	87	49	13	149
13	88	48	13	149
13	89	48	12	149
13	90	47	12	149
14	0	123	15	138
14	1	123	16	140
14	2	122	16	140
14	3	121	16	140
14	4	120	16	140
14	5	119	16	140
14	6	119	17	142
14	7	118	17	142
14	8	117	17	142
14	9	116	17	142
14	10	115	17	142
14	11	114	17	142
14	12	113	17	142
14	13	112	17	142
14	14	111	17	142
14	15	110	17	142
14	16	109	17	142
14	17	108	17	142
14	18	107	17	142
14	19	106	17	142
14	20	105	17	142
14	21	104	17	142
14	22	103	17	142
14	23	102	17	142
14	24	101	17	142
14	25	100	17	142
14	26	99	17	142
14	27	98	17	142
14	28	97	17	142
14	29	96	17	142
14	30	95	17	142
14	31	94	17	142
14	32	93	17	142
14	33	92	17	142
14	34	91	17	142
14	35	90	17	142
14	36	89	17	142
14	37	88	17	142
14	38	87	17	142
14	39	87	17	143
14	40	86	17	143
14	41	86	16	143
14	42	85	16	143
14	43	84	16	143
14	44	83	16	143
14	45	82	16	143
14	46	81	16	143
14	47	80	16	143
14	48	79	16	143
14	49	78	16	143
14	50	77	16	143
14	51	77	15	143
14	52	76	15	143
14	53	75	15	143
14	54	74	15	143
14	55	73	15	143
14	56	72	15	143
14	57	71	15	143
14	58	71	15	144
14	59	70	15	144
14	60	69	15	144
14	61	69	16	146
14	62	68	16	146
14	63	67	16	146
14	64	66	16	146
14	65	65	16	146
14	66	64	16	146
14	67	63	16	146
14	68	62	16	146
14	69	62	15	146
14	70	61	15	146
14	71	60	15	146
14	72	59	15	146
14	73	58	15	146
14	74	57	15	146
14	75	56	15	146
14	76	55	15	146
14	77	54	15	146
14	78	54	14	146
14	79	53	14	146
14	80	53	13	146
14	81	52	13	146
14	82	52	12	146
14	83	52	13	148
14	84	52	13	149
14	85	51	13	149
14	86	51	13	150
14	87	50	13	150
14	88	49	13	150
14	89	48	13	150
14	90	48	12	150
15	0	124	15	139
15	1	123	15	139
15	2	123	16	141
15	3	122	16	141
15	4	121	16	141
15	5	120	16	141
15	6	119	16	141
15	7	119	17	143
15	8	118	17	143
15	9	117	17	143
15	10	116	17	143
15	11	115	17	143
15	12	114	17	143
15	13	113	17	143
15	14	112	17	143
15	15	111	17	143
15	16	110	17	143
15	17	109	17	143
15	18	108	17	143
15	19	107	17	143
15	20	106	17	143
15	21	105	17	143
15	22	104	17	143
15	23	103	17	143
15	24	102	17	143
15	25	101	17	143
15	26	100	17	143
15	27	99	17	143
15	28	98	17	143
15	29	97	17	143
15	30	96	17	143
15	31	95	17	143
15	32	94	17	143
15	33	93	17	143
15	34	92	17	143
15	35	91	17	143
15	36	90	17	143
15	37	89	17	143
15	38	88	17	143
15	39	87	17	143
15	40	87	17	144
15	41	86	17	144
15	42	86	16	144
15	43	85	16	144
15	44	84	16	144
15	45	83	16	144
15	46	82	16	144
15	47	81	16	144
15	48	80	16	144
15	49	79	16	144
15	50	78	16	144
15	51	77	16	144
15	52	77	15	144
15	53	76	15	144
15	54	75	15	144
15	55	74	15	144
15	56	73	15	144
15	57	72	15	144
15	58	71	15	144
15	59	71	15	145
15	60	70	15	145
15	61	69	15	145
15	62	69	16	147
15	63	68	16	147
15	64	67	16	147
15	65	66	16	147
15	66	65	16	147
15	67	64	16	147
15	68	63	16	147
15	69	62	16	147
15	70	62	15	147
15	71	61	15	147
15	72	60	15	147
15	73	59	15	147
15	74	58	15	147
15	75	57	15	147
15	76	56	15	147
15	77	55	15	147
15	78	54	15	147
15	79	54	14	147
15	80	53	14	147
15	81	53	13	147
15	82	52	13	147
15	83	52	12	147
15	84	52	13	149
15	85	52	13	150
15	86	51	13	150
15	87	51	13	151
15	88	50	13	151
15	89	49	13	151
15	90	48	13	151
16	0	125	15	140
16	1	124	15	140
16	2	123	15	140
16	3	123	16	142
16	4	122	16	142
16	5	121	16	142
16	6	120	16	142
16	7	119	16	142
16	8	119	17	144
16	9	118	17	144
16	10	117	17	144
16	11	116	17	144
16	12	115	17	144
16	13	114	17	144
16	14	113	17	144
16	15	112	17	144
16	16	111	17	144
16	17	110	17	144
16	18	109	17	144
16	19	108	17	144
16	20	107	17	144
16	21	106	17	144
16	22	105	17	144
16	23	104	17	144
16	24	103	17	144
16	25	102	17	144
16	26	101	17	144
16	27	100	17	144
16	28	99	17	144
16	29	98	17	144
16	30	97	17	144
16	31	96	17	144
16	32	95	17	144
16	33	94	17	144
16	34	93	17	144
16	35	92	17	144
16	36	91	17	144
16	37	90	17	144
16	38	89	17	144
16	39	88	17	144
16	40	87	17	144
16	41	87	17	145
16	42	86	17	145
16	43	86	16	145
16	44	85	16	145
16	45	84	16	145
16	46	83	16	145
16	47	82	16	145
16	48	81	16	145
16	49	80	16	145
16	50	79	16	145
16	51	78	16	145
16	52	77	16	145
16	53	77	15	145
16	54	76	15	145
16	55	75	15	145
16	56	74	15	145
16	57	73	15	145
16	58	72	15	145
16	59	71	15	145
16	60	71	15	146
16	61	70	15	146
16	62	69	15	146
16	63	69	16	148
16	64	68	16	148
16	65	67	16	148
16	66	66	16	148
16	67	65	16	148
16	68	64	16	148
16	69	63	16	148
16	70	62	16	148
16	71	62	15	148
16	72	61	15	148
16	73	60	15	148
16	74	59	15	148
16	75	58	15	148
16	76	57	15	148
16	77	56	15	148
16	78	55	15	148
16	79	54	15	148
16	80	54	14	148
16	81	53	14	148
16	82	53	13	148
16	83	52	13	148
16	84	52	12	148
16	85	52	13	150
16	86	52	13	151
16	87	51	13	151
16	88	51	13	152
16	89	50	13	152
16	90	49	13	152
17	0	126	15	141
17	1	125	15	141
17	2	124	15	141
17	3	123	15	141
17	4	123	16	143
17	5	122	16	143
17	6	121	16	143
17	7	120	16	143
17	8	119	16	143
17	9	119	17	145
17	10	118	17	145
17	11	117	17	145
17	12	116	17	145
17	13	115	17	145
17	14	114	17	145
17	15	113	17	145
17	16	112	17	145
17	17	111	17	145
17	18	110	17	145
17	19	109	17	145
17	20	108	17	145
17	21	107	17	145
17	22	106	17	145
17	23	105	17	145
17	24	104	17	145
17	25	103	17	145
17	26	102	17	145
17	27	101	17	145
17	28	100	17	145
17	29	99	17	145
17	30	98	17	145
17	31	97	17	145
17	32	96	17	145
17	33	95	17	145
17	34	94	17	145
17	35	93	17	145
17	36	92	17	145
17	37	91	17	145
17	38	90	17	145
17	39	89	17	145
17	40	88	17	145
17	41	87	17	145
17	42	87	17	146
17	43	86	17	146
17	44	86	16	146
17	45	85	16	146
17	46	84	16	146
17	47	83	16	146
17	48	82	16	146
17	49	81	16	146
17	50	80	16	146
17	51	79	16	146
17	52	78	16	146
17	53	77	16	146
17	54	77	15	146
17	55	76	15	146
17	56	75	15	146
17	57	74	15	146
17	58	73	15	146
17	59	72	15	146
17	60	71	15	146
17	61	71	15	147
17	62	70	15	147
17	63	69	15	147
17	64	69	16	149
17	65	68	16	149
17	66	67	16	149
17	67	66	16	149
17	68	65	16	149
17	69	64	16	149
17	70	63	16	149
17	71	62	16	149
17	72	62	15	149
17	73	61	15	149
17	74	60	15	149
17	75	59	15	149
17	76	58	15	149
17	77	57	15	149
17	78	56	15	149
17	79	55	15	149
17	80	54	15	149
17	81	54	14	149
17	82	53	14	149
17	83	53	13	149
17	84	52	13	149
17	85	52	12	149
17	86	52	13	151
17	87	52	13	152
17	88	51	13	152
17	89	51	13	153
17	90	50	13	153
18	0	127	15	142
18	1	126	15	142
18	2	125	15	142
18	3	124	15	142
18	4	123	15	142
18	5	123	16	144
18	6	122	16	144
18	7	121	16	144
18	8	120	16	144
18	9	119	16	144
18	10	119	17	146
18	11	118	17	146
18	12	117	17	146
18	13	116	17	146
18	14	115	17	146
18	15	114	17	146
18	16	113	17	146
18	17	112	17	146
18	18	111	17	146
18	19	110	17	146
18	20	109	17	146
18	21	108	17	146
18	22	107	17	146
18	23	106	17	146
18	24	105	17	146
18	25	104	17	146
18	26	103	17	146
18	27	102	17	146
18	28	101	17	146
18	29	100	17	146
18	30	99	17	146
18	31	98	17	146
18	32	97	17	146
18	33	96	17	146
18	34	95	17	146
18	35	94	17	146
18	36	93	17	146
18	37	92	17	146
18	38	91	17	146
18	39	90	17	146
18	40	89	17	146
18	41	88	17	146
18	42	87	17	146
18	43	87	17	147
18	44	86	17	147
18	45	86	16	147
18	46	85	16	147
18	47	84	16	147
18	48	83	16	147
18	49	82	16	147
18	50	81	16	147
18	51	80	16	147
18	52	79	16	147
18	53	78	16	147
18	54	77	16	147
18	55	77	15	147
18	56	76	15	147
18	57	75	15	147
18	58	74	15	147
18	59	73	15	147
18	60	72	15	147
18	61	71	15	147
18	62	71	15	148
18	63	70	15	148
18	64	69	15	148
18	65	69	16	150
18	66	68	16	150
18	67	67	16	150
18	68	66	16	150
18	69	65	16	150
18	70	64	16	150
18	71	63	16	150
18	72	62	16	150
18	73	62	15	150
18	74	61	15	150
18	75	60	15	150
18	76	59	15	150
18	77	58	15	150
18	78	57	15	150
18	79	56	15	150
18	80	55	15	150
18	81	54	15	150
18	82	54	14	150
18	83	53	14	150
18	84	53	13	150
18	85	52	13	150
18	86	52	12	150
18	87	52	13	152
18	88	52	13	153
18	89	51	13	153
18	90	51	13	154
19	0	128	15	143
19	1	127	15	143
19	2	126	15	143
19	3	125	15	143
19	4	124	15	143
19	5	123	15	143
19	6	123	16	145
19	7	122	16	145
19	8	121	16	145
19	9	120	16	145
19	10	119	16	145
19	11	119	17	147
19	12	118	17	147
19	13	117	17	147
19	14	116	17	147
19	15	115	17	147
19	16	114	17	147
19	17	113	17	147
19	18	112	17	147
19	19	111	17	147
19	20	110	17	147
19	21	109	17	147
19	22	108	17	147
19	23	107	17	147
19	24	106	17	147
19	25	105	17	147
19	26	104	17	147
19	27	103	17	147
19	28	102	17	147
19	29	101	17	147
19	30	100	17	147
19	31	99	17	147
19	32	98	17	147
19	33	97	17	147
19	34	96	17	147
19	35	95	17	147
19	36	94	17	147
19	37	93	17	147
19	38	92	17	147
19	39	91	17	147
19	40	90	17	147
19	41	89	17	147
19	42	88	17	147
19	43	87	17	147
19	44	87	17	148
19	45	86	17	148
19	46	86	16	148
19	47	85	16	148
19	48	84	16	148
19	49	83	16	148
19	50	82	16	148
19	51	81	16	148
19	52	80	16	148
19	53	79	16	148
19	54	78	16	148
19	55	77	16	148
19	56	77	15	148
19	57	76	15	148
19	58	75	15	148
19	59	74	15	148
19	60	73	15	148
19	61	72	15	148
19	62	71	15	148
19	63	71	15	149
19	64	70	15	149
19	65	69	15	149
19	66	69	16	151
19	67	68	16	151
19	68	67	16	151
19	69	66	16	151
19	70	65	16	151
19	71	64	16	151
19	72	63	16	151
19	73	62	16	151
19	74	62	15	151
19	75	61	15	151
19	76	60	15	151
19	77	59	15	151
19	78	58	15	151
19	79	57	15	151
19	80	56	15	151
19	81	55	15	151
19	82	54	15	151
19	83	54	14	151
19	84	53	14	151
19	85	53	13	151
19	86	52	13	151
19	87	52	12	151
19	88	52	13	153
19	89	52	13	154
19	90	51	13	154
20	0	129	15	144
20	1	128	15	144
20	2	127	15	144
20	3	126	15	144
20	4	125	15	144
20	5	124	15	144
20	6	123	15	144
20	7	123	16	146
20	8	122	16	146
20	9	121	16	146
20	10	120	16	146
20	11	119	16	146
20	12	119	17	148
20	13	118	17	148
20	14	117	17	148
20	15	116	17	148
20	16	115	17	148
20	17	114	17	148
20	18	113	17	148
20	19	112	17	148
20	20	111	17	148
20	21	110	17	148
20	22	109	17	148
20	23	108	17	148
20	24	107	17	148
20	25	106	17	148
20	26	105	17	148
20	27	104	17	148
20	28	103	17	148
20	29	102	17	148
20	30	101	17	148
20	31	100	17	148
20	32	99	17	148
20	33	98	17	148
20	34	97	17	148
20	35	96	17	148
20	36	95	17	148
20	37	94	17	148
20	38	93	17	148
20	39	92	17	148
20	40	91	17	148
20	41	90	17	148
20	42	89	17	148
20	43	88	17	148
20	44	87	17	148
20	45	87	17	149
20	46	86	17	149
20	47	86	16	149
20	48	85	16	149
20	49	84	16	149
20	50	83	16	149
20	51	82	16	149
20	52	81	16	149
20	53	80	16	149
20	54	79	16	149
20	55	78	16	149
20	56	77	16	149
20	57	77	15	149
20	58	76	15	149
20	59	75	15	149
20	60	74	15	149
20	61	73	15	149
20	62	72	15	149
20	63	71	15	149
20	64	71	15	150
20	65	70	15	150
20	66	69	15	150
20	67	69	16	152
20	68	68	16	152
20	69	67	16	152
20	70	66	16	152
20	71	65	16	152
20	72	64	16	152
20	73	63	16	152
20	74	62	16	152
20	75	62	15	152
20	76	61	15	152
20	77	60	15	152
20	78	59	15	152
20	79	58	15	152
20	80	57	15	152
20	81	56	15	152
20	82	55	15	152
20	83	54	15	152
20	84	54	14	152
20	85	53	14	152
20	86	53	13	152
20	87	52	13	152
20	88	52	12	152
20	89	52	13	154
20	90	52	13	155
21	0	130	15	145
21	1	129	15	145
21	2	128	15	145
21	3	127	15	145
21	4	126	15	145
21	5	125	15	145
21	6	124	15	145
21	7	123	15	145
21	8	123	16	147
21	9	122	16	147
21	10	121	16	147
21	11	120	16	147
21	12	119	16	147
21	13	119	17	149
21	14	118	17	149
21	15	117	17	149
21	16	116	17	149
21	17	115	17	149
21	18	114	17	149
21	19	113	17	149
21	20	112	17	149
21	21	111	17	149
21	22	110	17	149
21	23	109	17	149
21	24	108	17	149
21	25	107	17	149
21	26	106	17	149
21	27	105	17	149
21	28	104	17	149
21	29	103	17	149
21	30	102	17	149
21	31	101	17	149
21	32	100	17	149
21	33	99	17	149
21	34	98	17	149
21	35	97	17	149
21	36	96	17	149
21	37	95	17	149
21	38	94	17	149
21	39	93	17	149
21	40	92	17	149
21	41	91	17	149
21	42	90	17	149
21	43	89	17	149
21	44	88	17	149
21	45	87	17	149
21	46	87	17	150
21	47	86	17	150
21	48	86	16	150
21	49	85	16	150
21	50	84	16	150
21	51	83	16	150
21	52	82	16	150
21	53	81	16	150
21	54	80	16	150
21	55	79	16	150
21	56	78	16	150
21	57	77	16	150
21	58	77	15	150
21	59	76	15	150
21	60	75	15	150
21	61	74	15	150
21	62	73	15	150
21	63	72	15	150
21	64	71	15	150
21	65	71	15	151
21	66	70	15	151
21	67	69	15	151
21	68	69	16	153
21	69	68	16	153
21	70	67	16	153
21	71	66	16	153
21	72	65	16	153
21	73	64	16	153
21	74	63	16	153
21	75	62	16	153
21	76	62	15	153
21	77	61	15	153
21	78	60	15	153
21	79	59	15	153
21	80	58	15	153
21	81	57	15	153
21	82	56	15	153
21	83	55	15	153
21	84	54	15	153
21	85	54	14	153
21	86	53	14	153
21	87	53	13	153
21	88	52	13	153
21	89	52	12	153
21	90	52	13	155
22	0	131	15	146
22	1	130	15	146
22	2	129	15	146
22	3	128	15	146
22	4	127	15	146
22	5	126	15	146
22	6	125	15	146
22	7	124	15	146
22	8	123	15	146
22	9	123	16	148
22	10	122	16	148
22	11	121	16	148
22	12	120	16	148
22	13	119	16	148
22	14	119	17	150
22	15	118	17	150
22	16	117	17	150
22	17	116	17	150
22	18	115	17	150
22	19	114	17	150
22	20	113	17	150
22	21	112	17	150
22	22	111	17	150
22	23	110	17	150
22	24	109	17	150
22	25	108	17	150
22	26	107	17	150
22	27	106	17	150
22	28	105	17	150
22	29	104	17	150
22	30	103	17	150
22	31	102	17	150
22	32	101	17	150
22	33	100	17	150
22	34	99	17	150
22	35	98	17	150
22	36	97	17	150
22	37	96	17	150
22	38	95	17	150
22	39	94	17	150
22	40	93	17	150
22	41	92	17	150
22	42	91	17	150
22	43	90	17	150
22	44	89	17	150
22	45	88	17	150
22	46	87	17	150
22	47	87	17	151
22	48	86	17	151
22	49	86	16	151
22	50	85	16	151
22	51	84	16	151
22	52	83	16	151
22	53	82	16	151
22	54	81	16	151
22	55	80	16	151
22	56	79	16	151
22	57	78	16	151
22	58	77	16	151
22	59	77	15	151
22	60	76	15	151
22	61	75	15	151
22	62	74	15	151
22	63	73	15	151
22	64	72	15	151
22	65	71	15	151
22	66	71	15	152
22	67	70	15	152
22	68	69	15	152
22	69	69	16	154
22	70	68	16	154
22	71	67	16	154
22	72	66	16	154
22	73	65	16	154
22	74	64	16	154
22	75	63	16	154
22	76	62	16	154
22	77	62	15	154
22	78	61	15	154
22	79	60	15	154
22	80	59	15	154
22	81	58	15	154
22	82	57	15	154
22	83	56	15	154
22	84	55	15	154
22	85	54	15	154
22	86	54	14	154
22	87	53	14	154
[truncated: 31,216 more rows]
